# Supplementary material for: EXO1/P53/SREBP1 axis-regulated lipid metabolism promotes prostate cancer progression
Source: J Transl Med. 2024 Jan 26;22:104. doi: 10.1186/s12967-023-04822-z (PMC10811948; doi:10.1186/s12967-023-04822-z)
Supplement: Supplementary file 6 — Additional file 6: Table S1. The Detailed information of primer and antibody used in the experiment. [file 12967_2023_4822_MOESM6_ESM.xlsx]

## Sheet: Sheet1
primer for RT-qPCR	FR	RP	Design	Company	Country
EXO1	TGAGGAAGTATAAAGGGCAGGT	AGTTTTTCAGCACAAGCAATAGC	primer bank	sangon Biotech	China
TP53	GAGGTTGGCTCTGACTGTACC	TCCGTCCCAGTAGATTACCAC	primer bank	sangon Biotech	China
SREBP1	ACAGTGACTTCCCTGGCCTAT	GCATGGACGGGTACATCTTCAA	primer bank	sangon Biotech	China
SREBP2	CTGCAACAACAGACGGTAATGA	CCATTGGCCGTTTGTGTCAG	primer bank	sangon Biotech	China
SCD1	TCTAGCTCCTATACCACCACCA	TCGTCTCCAACTTATCTCCTCC	primer bank	sangon Biotech	China
FSAN	ACAGCGGGGAATGGGTACT	GACTGGTACAACGAGCGGAT	primer bank	sangon Biotech	China
CDC25C	TCTACGGAACTCTTCTCATCCAC	TCCAGGAGCAGGTTTAACATTTT	primer bank	sangon Biotech	China
PCNA	ACACTAAGGGCCGAAGATAACG	ACAGCATCTCCAATATGGCTGA	primer bank	sangon Biotech	China
ACTB	CATGTACGTTGCTATCCAGGC	CTCCTTAATGTCACGCACGAT	primer bank	sangon Biotech	China
Antibody	Species	Application	Catalogue Nmber	Company	Country
EXO1	rabbit	WB,IHC	16253-1-AP	Proteintech	China
P53	rabbit	IHC	A19341	ALPHA APPLIED	America
P53	rabbit	WB	A21629	Abclonal	China
SREBP1	rabbit	WB	HY-P80900	MedChemExpress	America
SREBP1	rabbit	IHC	WL02093	WanLeibio	China
SREBP2	rabbit	WB	28212-1-AP	Proteintech	China
PCNA	rabbit	WB	A0624	Abclonal	China
CDC25C	rabbit	WB	WL03129	WanLeibio	China
Ki 67	rabbit	IHC	9129	cell signaling technology	America
ACTB	mouse	WB	AC004	Abclonal	China
